# Supplementary material for: Two-Step Thermal Transformation of Multilayer Graphene Using Polymeric Carbon Source Assisted by Physical Vapor Deposited Copper
Source: Materials (Basel). 2023 Aug 13;16(16):5603. doi: 10.3390/ma16165603 (PMC10456611; doi:10.3390/ma16165603)
Supplement: Supplementary file 1 [file materials-16-05603-s001.zip]

Archive with 1 entries (1 files):
- materials-2531746-supplementary.pdf
